# Supplementary material for: Genomic-Wide Analysis of the PLC Family and Detection of GmPI-PLC7 Responses to Drought and Salt Stresses in Soybean
Source: Front Plant Sci. 2021 Mar 3;12:631470. doi: 10.3389/fpls.2021.631470 (PMC7982816; doi:10.3389/fpls.2021.631470)
Supplement: Supplementary Table 3 — The IDs of PLC genes from Arabidopsis and rice. [file Table_3.xlsx]

## Sheet: Sheet1
Table S3 The IDs of PLC genes from Arabidopsis and rice.
Arabidopsis	AtPI-PLC1	AT5G58670.1
	AtPI-PLC2	AT3G08510.1
	AtPI-PLC3	AT4G38530.1
	AtPI-PLC4	AT5G58700.1
	AtPI-PLC5	AT5G58690.1
	AtPI-PLC6	AT2G40116.1
	AtPI-PLC7	AT3G55940.1
	AtPI-PLC8	AT3G47290.1
	AtPI-PLC9	AT3G47220.1
	AtNPC1	AT1G07230.1
	AtNPC2	AT2G26870.1
	AtNPC3	AT3G03520.1
	AtNPC4	AT3G03530.1
	AtNPC5	AT3G03540.1
	AtNPC6	AT3G48610.1
Rice	OsPI-PLC1	LOC_Os07g49330.1
	OsPI-PLC2	LOC_Os03g18010.1
	OsPI-PLC3	LOC_Os12g37560.1
	OsPI-PLC4	LOC_Os05g03610.1
	OsNPC1	LOC_Os03g61130.1
	OsNPC2	LOC_Os01g72520.1
	OsNPC3	LOC_Os11g38050.1
	OsNPC4	LOC_Os03g63580.1
	OsNPC5	LOC_Os01g01190.1
