# Supplementary material for: Genomic-Wide Analysis of the PLC Family and Detection of GmPI-PLC7 Responses to Drought and Salt Stresses in Soybean
Source: Front Plant Sci. 2021 Mar 3;12:631470. doi: 10.3389/fpls.2021.631470 (PMC7982816; doi:10.3389/fpls.2021.631470)
Supplement: Supplementary Table 4 — The Expressions of PLC genes from soybean. [file Table_4.xlsx]

## Sheet: Sheet1
Table S4 The Expressions of PLC genes from soybean.
	Flower	Leaves	Pod	Root	Seed	Stem	bud	Meristem	Root Hairs	Nodules
GmPI-PLC1	-2.79586	-4.32193	-4.68038	-4.87832	-5.96578	-2.23786	-2.53952	-1.25154	-3.03505	-2.1078
GmPI-PLC2	-3.49005	-3.26534	-2.8365	-1.94898	-1.41889	-0.808437	-6.79586	-1.26534	-1.58208	-3.1976
GmPI-PLC3	-2.84684	-2.55639	-1.9771	-1.88897	-1.16812	0.284514	-4.32193	-0.137648	-1.43831	-2.13924
GmPI-PLC4	3.25111	3.60727	4.13545	4.74319	2.76277	3.88587	3.55851	3.93744	3.40939	3.45746
GmPI-PLC5	-1.82113	-1.46993	-0.710756	3.0895	-4.92139	-1.191	-1.32916	0.619178	0.0285692	1.19472
GmPI-PLC6	1.73335	1.06488	3.18063	2.50614	1.79286	2.82762	0.434028	3.35516	2.74868	2.123
GmPI-PLC7	2.15737	-1.61264	-1.61264	0.676267	0.210389	1.6234	-1.60823	-0.701342	-0.558517	-0.567041
GmPI-PLC8	4.86883	4.55539	5.3279	4.78769	3.80343	5.85666	3.59944	4.35987	4.20688	4.63192
GmPI-PLC9	1.20602	-2.06492	0.813114	1.12168	2.45917	0.78157	1.13356	2.05485	0.982583	0.969381
GmPI-PLC10	-1.31115	0.759582	-1.84166	-2.84684	-3.73697	0.800745	-2.42663	-5.79586	-0.698998	1.12367
GmPI-PLC11	-6.26534	-6.05889	-5.79586	-5.79586	-3.22432	-1.06492	-4.32193	-2.72738	-4.1078	-5.79586
GmPI-PLC12	-1.82113	-4.53952	-1.83136	-2.64386	-4.4112	-1.9885	-1.1047	-1.34008	-2.18442	-1.09234
GmPI-PLC13	5.00585	0.892197	2.83309	0.640621	4.67401	0.559737	-0.212568	0.941858	1.00791	0.051024
GmPI-PLC14	4.0597	4.08738	4.39321	3.57954	3.31136	3.99222	1.46048	4.48974	2.8474	2.40463
GmPI-PLC15	1.06557	1.38239	1.56706	1.61824	2.8484	4.00711	-4.08314	3.15607	2.45996	1.43403
GmNPC1	-0.0634092	0.887525	3.138	0.647084	4.25119	3.90545	0.77484	1.49416	2.28954	3.26033
GmNPC2	5.33664	-1.49411	2.17473	4.39547	-1.82113	0.810649	-0.724993	-2.47393	2.71896	2.48517
GmNPC3	-1.36959	0.902267	2.39917	0.484396	3.04002	3.29734	0.947105	2.65214	2.18618	2.19314
GmNPC4	5.35011	4.76654	3.67276	4.29146	2.6884	3.90929	2.10903	2.58856	3.64789	3.12433
GmNPC5	-6.64386	-6.64386	-6.64386	-6.64386	-6.64386	-6.64386	-6.64386	-6.64386	-6.64386	-6.64386
GmNPC6	3.0616	0.178874	0.303342	3.37671	-1.2723	3.48993	-2.52284	-2.04097	3.54523	3.76043
GmNPC7	4.14934	4.32848	3.44135	3.02521	3.42801	3.75702	1.67446	2.70288	2.7845	2.31673
GmNPC8	-3.9885	-3.75633	-4.13289	-5.87832	-3.73697	-3.699	-6.64386	-5.2109	-3.77596	-5.87832
GmNPC9	5.18852	2.73617	4.34362	2.31817	3.79629	5.30283	2.95345	3.08712	1.98659	1.41143
