# Supplementary material for: Genomic-Wide Analysis of the PLC Family and Detection of GmPI-PLC7 Responses to Drought and Salt Stresses in Soybean
Source: Front Plant Sci. 2021 Mar 3;12:631470. doi: 10.3389/fpls.2021.631470 (PMC7982816; doi:10.3389/fpls.2021.631470)
Supplement: Supplementary file 10 [file Data_Sheet_1.ZIP]

Archive with 10 entries (9 files):
- raw date/PCR Result.pdf
- raw date/Physiological index/
- raw date/Physiological index/Chlorophyll content.xlsx
- raw date/Physiological index/Conductivity.xlsx
- raw date/Physiological index/H2O2.xlsx
- raw date/Physiological index/MDA.xlsx
- raw date/Physiological index/PRO.xlsx
- raw date/Physiological index/Relative water content.xlsx
- raw date/Physiological index/Superoxide anion.xlsx
- raw date/Physiological index/Survival rate.xlsx
