# Supplementary material for: Genomic-Wide Analysis of the PLC Family and Detection of GmPI-PLC7 Responses to Drought and Salt Stresses in Soybean
Source: Front Plant Sci. 2021 Mar 3;12:631470. doi: 10.3389/fpls.2021.631470 (PMC7982816; doi:10.3389/fpls.2021.631470)
Supplement: Supplementary file 10 [file Data_Sheet_1.ZIP › raw date/Physiological index/Chlorophyll content.xlsx]

## Sheet: 吸光度 1_01
检测结果
CZF (1)
2020/7/11 18:51:24
吸光度 1														1.8513	1.4235	1.5746		0.584343	0.522629	0.538523	0.462633	0.487556	0.433534	0.411464	0.367114	0.381423
波长: 649 nm														1.2691	1.2916	1.3375		0.462633	0.487556	0.433534
														1.2097	0.951	1.0663		0.411464	0.367114	0.381423
板 1
吸光值	1	2	3	4	5	6	7	8	9	10	11	12		2.6232	2.9312	2.7488	salt	0.5843	0.5226	0.5385	0.548467
A									0.061	2.8513	1.4691	1.9497		2.572	2.8261	2.0369		0.462633	0.487556	0.433534	0.461241
B										2.0935	1.7916	0.951		2.0836	2.1822	2.0702		0.411464	0.367114	0.381423	0.386667
C										0.5746	0.0375	0.0663
D																	drought	0.484086	0.563975	0.552741	0.533601
E																		0.397374	0.402269	0.433476	0.41104
F																		0.288924	0.368054	0.354702	0.337227
G
H
波长: 665 nm
板 1
吸光值	1	2	3	4	5	6	7	8	9	10	11	12
A									0.0593	3.0232	2.572	2.8836
B										2.9312	2.8261	1.6822
C										1.1488	0.0369	0.0702
D
E
F
G
H
样本	1	2	3	4	5	6	7	8	9	10	11	12
A									空白1	标准0001	标准0002	标准0003
B										标准0004	标准0005	标准0006
C										标准0007	标准0008	标准0009
D
E
F
G
H

## Sheet: 结果摘要
结果汇总
常规
板	孔	组	样本	吸光度 1 (649nm)	吸光度 1 (665nm)
板 1	A09	组 1	空白1	0.061	0.0593
板 1	A10	组 1	标准0001	2.8513	3.0232
板 1	B10	组 1	标准0004	2.0935	2.9312
板 1	C10	组 1	标准0007	0.5746	1.1488
板 1	A11	组 1	标准0002	1.4691	2.572
板 1	B11	组 1	标准0005	1.7916	2.8261
板 1	C11	组 1	标准0008	0.0375	0.0369
板 1	A12	组 1	标准0003	1.9497	2.8836
板 1	B12	组 1	标准0006	0.951	1.6822
板 1	C12	组 1	标准0009	0.0663	0.0702

## Sheet: 基本信息
基本信息
	软件版本			SkanIt Software 5.0 for Microplate Readers RE, ver. 5.0.0.42
	光学响应补偿			否

## Sheet: 程序信息
程序信息
	程序名称			CZF (1)
	会话注释
	软件版本			SkanIt Software for Microplate Readers RE, ver. 5.0.0.42
	执行时间			2020/7/11 18:51:24
	用户			510-PC\510

## Sheet: 仪器信息
仪器信息
	名称			Varioskan LUX
	ESW 版本			1.00.37
	设置温度			30.00 °C
	序列号			3020-841
	仪器模块
		模块的名称		LAT 模块
		LumiSens 的序列号		LL175101
		板适配器名称		96-well adapter for plate without lid
		板适配器编号		2
		孵育器		是
		气体控制		否
		顶部光学器件		是
		底部光学器件		是
		分液器 1		是

## Sheet: 程序设置
程序设置
	测量顺序			3
	开启稳定延迟			否
	开始时检查温度[°C]			否
吸光度 1
	波长[nm]			649
	波长[nm]			665
	显示透射率			否
	光程校正			否
	测量时间[ms]			100

## Sheet: 运行日志
运行日志
	时间	事件	信息
	2020/7/11 18:51:25	程序 CZF (1) 已启动
	2020/7/11 18:51:26	温度	30.0°C
	2020/7/11 18:51:26	步骤 吸光度 1 已启动
	2020/7/11 18:51:28	校准	光度测定 1.0 297467
	2020/7/11 18:51:32	步骤 吸光度 1 已结束
	2020/7/11 18:51:32	温度	30.0°C
	2020/7/11 18:51:43	程序 CZF (1) 已结束

## Sheet: 板布局
名称	板 1
板型模板	ANSI/SBS Standard, 96-well
	1	2	3	4	5	6	7	8	9	10	11	12
A									空白1	标准0001	标准0002	标准0003
									组 1	组 1	组 1	组 1
										0	0	0
B										标准0004	标准0005	标准0006
										组 1	组 1	组 1
										0	0	0
C										标准0007	标准0008	标准0009
										组 1	组 1	组 1
										0	0	0
D
E
F
G
H
