# Supplementary material for: Genomic-Wide Analysis of the PLC Family and Detection of GmPI-PLC7 Responses to Drought and Salt Stresses in Soybean
Source: Front Plant Sci. 2021 Mar 3;12:631470. doi: 10.3389/fpls.2021.631470 (PMC7982816; doi:10.3389/fpls.2021.631470)
Supplement: Supplementary file 10 [file Data_Sheet_1.ZIP › raw date/Physiological index/Conductivity.xlsx]

## Sheet: Sheet1
		CK	24.6															salt
盐	OE	28.58	28.36		CK	OE	34.5	51.3		28.58	28.36	34.5	51.3	3.98	3.76	9.9	26.7		0.039681	0.025931	0.066044	0.159213
	EV	33.7	51.1			EV	62.5	52.8		33.7	51.1	62.5	52.8	9.1	26.5	37.9	28.2		0.0732689	0.128329	0.294026	0.147644
	RNAi	47.1	77.1			RNAi	16.9	28.89		47.1	77.1	26.9	28.89	22.5	52.5	2.3	4.29		0.166667	0.327511	0.0343797	0.045301
10h		CK	21.58
	OE	29.7	45.6			OE	50.3	48		29.7	45.6	50.3	48	5.1	21	25.7	23.4	drought	0.0508475	0.144828	0.171448	0.139535
	EV	54.2	58			EV	72	50.8		54.2	58	72	50.8	29.6	33.4	47.4	26.2		0.238325	0.161743	0.367727	0.137173
	RNAi	40.4	52.9			RNAi	21.91	30.7		40.4	52.9	31.91	30.7	15.8	28.3	7.31	6.1		0.117037	0.176544	0.109268	0.0644139
煮
		CK	28.24							124.9	169.6	174.5	192.3	100.3	145	149.9	167.7
	OE	124.9	169.6			OE	174.5	192.3		148.8	231.1	153.5	215.6	124.2	206.5	128.9	191
	EV	148.8	231.1			EV	153.5	215.6		159.6	184.9	91.5	119.3	135	160.3	66.9	94.7
	RNAi	159.6	184.9			RNAi	91.5	119.3
	空	2.187	7.63	13.31							0.366044	0.359213	0.394026	0.247644	0.343797	0.330095
旱	OE	60.6	48.3	36.1		OE	37	51.9	46.5		0.439681	0.425931	0.573269	0.528329	0.666667	0.627511
	EV	73.7	38.5	61.9		EV	21.42
	RNAi	60.6	38.2	39.1		RNAi	59
											0.371448	0.339535	0.367727	0.371728	0.309268	0.364414
10h	空	2.518	7.86	12.2							0.450847	0.444828	0.538325	0.461743	0.717037	0.776544
	OE	62.4	47.4	38		OE	41.5	53.6	57.3
	EV	81.7	40.3	63.8		EV	42.5
	RNAi	60.4	40.9	39.4		RNAi	61
煮	空	4.85	16.37	22.29
	OE	130.4	95.8	101.4		OE	99.6	94.3	71.2
	EV	91.4	95.5	84		EV	90	117.6
	RNAi	84	110.3	109.1		RNAi	103.6
