# Supplementary material for: Genomic-Wide Analysis of the PLC Family and Detection of GmPI-PLC7 Responses to Drought and Salt Stresses in Soybean
Source: Front Plant Sci. 2021 Mar 3;12:631470. doi: 10.3389/fpls.2021.631470 (PMC7982816; doi:10.3389/fpls.2021.631470)
Supplement: Supplementary file 10 [file Data_Sheet_1.ZIP › raw date/Physiological index/H2O2.xlsx]

## Sheet: 吸光度 1_01
检测结果
H2O2
2020/7/23 16:16:01
吸光度 1
波长: 415 nm
板 1
吸光值	1	2	3	4	5	6	7	8	9	10	11	12
A
B
C
D	0.331	0.3306	0.3163	0.4517	0.4744	0.4724	0.6163	0.6223	0.6551		0.4997		11.7029	11.6833	10.98	17.6392	18.7557	18.6573	25.7347	26.0298	27.6429
E	0.2734	0.2473	0.26502	0.27244	0.25606	0.24984	0.23458	0.2501	0.24892		0.1016		8.87004	7.58638	8.45789	8.82282	8.01721	7.7113	6.96078	7.72409	7.66605
F	0.302	0.304644	0.30624	0.425859	0.45574	0.4334	0.61119	0.64428	0.605521		0.0845		10.2767	10.4067	10.4852	16.3683	17.8379	16.7392	25.4833	27.1108	25.2045
G											0.09305
H											0.40665
样本	1	2	3	4	5	6	7	8	9	10	11	12	0.633591	0.632523	0.594342	0.95586	1.01647	1.01113	1.39534	1.41136	1.49894
A													0.479799	0.410112	0.457424	0.477236	0.433501	0.416894	0.37615	0.417588	0.414437
B													0.556161	0.56322	0.567482	0.886865	0.966647	0.906999	1.3817	1.47005	1.36656
C
D	质控0001	质控0004	质控0007	质控0010	质控0013	质控0016	质控0019	质控0022	质控0025	质控0028	标准0001						t值
E	质控0002	质控0005	质控0008	质控0011	质控0014	质控0017	质控0020	质控0023	质控0026	质控0029	空白1		0.633591	0.632523	0.594342	0.620152	8.74983e-05	salt
F	质控0003	质控0006	质控0009	质控0012	质控0015	质控0018	质控0021	质控0024	质控0027	质控0030	空白1		0.95586	1.01647	1.01113	0.994486	0.000302235
G													1.39534	1.41136	1.49894	1.43521	1.94466e-05
H
													0.556161	0.56322	0.567482	0.562288	0.000121326	drought
													0.886865	0.966647	0.906999	0.92017	0.000268365
													1.3817	1.47005	1.36656	1.4061	1.29758e-05

## Sheet: 结果摘要
结果汇总
常规
板	孔	组	样本	吸光度 1 (415nm)
板 1	D01	组 1	质控0001	0.641
板 1	E01	组 1	质控0002	0.5734
板 1	F01	组 1	质控0003	0.302
板 1	D02	组 1	质控0004	0.5806
板 1	E02	组 1	质控0005	0.473
板 1	F02	组 1	质控0006	0.4644
板 1	D03	组 1	质控0007	0.5563
板 1	E03	组 1	质控0008	0.6502
板 1	F03	组 1	质控0009	0.624
板 1	D04	组 1	质控0010	0.6117
板 1	E04	组 1	质控0011	0.7244
板 1	F04	组 1	质控0012	0.5859
板 1	D05	组 1	质控0013	0.5144
板 1	E05	组 1	质控0014	0.5606
板 1	F05	组 1	质控0015	0.5574
板 1	D06	组 1	质控0016	0.5724
板 1	E06	组 1	质控0017	0.4984
板 1	F06	组 1	质控0018	0.4334
板 1	D07	组 1	质控0019	0.3863
板 1	E07	组 1	质控0020	0.3458
板 1	F07	组 1	质控0021	0.5119
板 1	D08	组 1	质控0022	0.4223
板 1	E08	组 1	质控0023	0.501
板 1	F08	组 1	质控0024	0.4428
板 1	D09	组 1	质控0025	0.5651
板 1	E09	组 1	质控0026	0.4892
板 1	F09	组 1	质控0027	0.5521
板 1	D10	组 1	质控0028	0.0448
板 1	E10	组 1	质控0029	0.0463
板 1	F10	组 1	质控0030	0.045
板 1	D11	组 1	标准0001	0.4997
板 1	E11	组 1	空白1	0.1016
板 1	F11	组 1	空白1	0.0845

## Sheet: 基本信息
基本信息
	软件版本			SkanIt Software 5.0 for Microplate Readers RE, ver. 5.0.0.42
	光学响应补偿			否

## Sheet: 程序信息
程序信息
	程序名称			H2O2
	会话注释			H2O2
	软件版本			SkanIt Software for Microplate Readers RE, ver. 5.0.0.42
	执行时间			2020/7/23 16:16:01
	用户			510-PC\510

## Sheet: 仪器信息
仪器信息
	名称			Varioskan LUX
	ESW 版本			1.00.37
	设置温度			25.00 °C
	序列号			3020-841
	仪器模块
		模块的名称		LAT 模块
		LumiSens 的序列号		LL175101
		板适配器名称		96-well adapter for plate without lid
		板适配器编号		2
		孵育器		是
		气体控制		否
		顶部光学器件		是
		底部光学器件		是
		分液器 1		是

## Sheet: 程序设置
程序设置
	测量顺序			3
	开启稳定延迟			否
	开始时检查温度[°C]			否
吸光度 1
	波长[nm]			415
	显示透射率			否
	光程校正			否
	测量时间[ms]			100

## Sheet: 运行日志
运行日志
	时间	事件	信息
	2020/7/23 16:16:02	温度	27.4°C
	2020/7/23 16:16:03	程序 H2O2 已启动
	2020/7/23 16:16:03	温度	27.5°C
	2020/7/23 16:16:04	步骤 吸光度 1 已启动
	2020/7/23 16:16:05	校准	光度测定 1.0 254074
	2020/7/23 16:16:14	步骤 吸光度 1 已结束
	2020/7/23 16:16:14	温度	27.4°C
	2020/7/23 16:16:23	程序 H2O2 已结束

## Sheet: 板布局
名称	板 1
板型模板	ANSI/SBS Standard, 96-well
	1	2	3	4	5	6	7	8	9	10	11	12
A
B
C
D	质控0001	质控0004	质控0007	质控0010	质控0013	质控0016	质控0019	质控0022	质控0025	质控0028	标准0001
	组 1	组 1	组 1	组 1	组 1	组 1	组 1	组 1	组 1	组 1	组 1
	0	0	0	0	0	0	0	0	0	0	0
E	质控0002	质控0005	质控0008	质控0011	质控0014	质控0017	质控0020	质控0023	质控0026	质控0029	空白1
	组 1	组 1	组 1	组 1	组 1	组 1	组 1	组 1	组 1	组 1	组 1
	0	0	0	0	0	0	0	0	0	0
F	质控0003	质控0006	质控0009	质控0012	质控0015	质控0018	质控0021	质控0024	质控0027	质控0030	空白1
	组 1	组 1	组 1	组 1	组 1	组 1	组 1	组 1	组 1	组 1	组 1
	0	0	0	0	0	0	0	0	0	0
G
H
