# Supplementary material for: Genomic-Wide Analysis of the PLC Family and Detection of GmPI-PLC7 Responses to Drought and Salt Stresses in Soybean
Source: Front Plant Sci. 2021 Mar 3;12:631470. doi: 10.3389/fpls.2021.631470 (PMC7982816; doi:10.3389/fpls.2021.631470)
Supplement: Supplementary file 10 [file Data_Sheet_1.ZIP › raw date/Physiological index/MDA.xlsx]

## Sheet: 吸光度 1_01
检测结果
MDA7.19
2020/7/19 12:02:51
吸光度 1
波长: 532 nm
板 1
吸光值	1	2	3	4	5	6	7	8	9	10	11	12
A
B
C	0.3797	0.2272	0.2863
D	0.3095	0.3638	0.4171
E	0.2326	0.4362	0.3043
F										0.4723	0.3679	0.3155
G	0.3797	0.2272	0.2863	0.3095	0.3638	0.4171	0.2326	0.4362	0.3043	0.4061	0.2426	0.2836
H	0.3508	0.294	0.3144	0.1793	0.3065	0.2289	0.2657	0.2508	0.2749	0.1888	0.2386	0.2006
波长: 600 nm	0.3508	0.294	0.3144
	0.1793	0.3065	0.2289
板 1	0.2657	0.2508	0.2749
吸光值	1	2	3	4	5	6	7	8	9	10	11	12
A
B	0.0637	0.0494	0.0704
C	0.0573	0.0511	0.0713
D	0.0611	0.1363	0.0622
E										0.0407	0.0397	0.0401
F										0.0529	0.0508	0.0454
G	0.0637	0.0494	0.0704	0.0573	0.0511	0.0713	0.0611	0.1363	0.0622	0.0616	0.0537	0.0592
H	0.0487	0.0553	0.0498	0.0459	0.0516	0.049	0.0577	0.0577	0.0614	0.0563	0.0521	0.0505
样本	1	2	3	4	5	6	7	8	9	10	11	12
A
B	0.0487	0.0553	0.0498
C	0.0459	0.0516	0.049
D	0.0577	0.0577	0.0614
E										标准0025	标准0026	标准0027
F										标准0028	标准0029	标准0030
G	标准0001	标准0003	标准0005	标准0007	标准0009	标准0011	标准0013	标准0015	标准0017	标准0019	标准0021	标准0023
H	标准0002	标准0004	标准0006	标准0008	标准0010	标准0012	标准0014	标准0016	标准0018	标准0020	标准0022	标准0024

## Sheet: Sheet1
532
	0.3797	0.2272	0.2863		0.316	0.1778	0.2159	163.056	91.7448	111.404
	0.3095	0.3638	0.4171		0.2522	0.3127	0.3458	130.135	161.353	178.433
	0.2326	0.4362	0.3043		0.1715	0.2999	0.2421	88.494	154.748	124.924
	0.3508	0.294	0.3144		0.3021	0.2387	0.2646	155.884	123.169	136.534
	0.1793	0.3065	0.2289		0.1334	0.2549	0.1799	68.8344	131.528	92.8284
	0.2657	0.2508	0.2749		0.208	0.1931	0.2135	107.328	99.6396	110.166
	0.4723	0.3679	0.3155		0.4194	0.3171	0.2701	216.41	163.624	139.372
	0.4061	0.2426	0.2836		0.3445	0.1889	0.2244	177.762	97.4724	115.79
	0.1888	0.2386	0.2006		0.1325	0.1865	0.1501	68.37	96.234	77.4516
600														t值
	0.0637	0.0494	0.0704		0.18316	0.1778	0.179	94.5106	91.7448	92.364	92.8731		92.364	2.20434e-06	salt
	0.0573	0.0511	0.0713		0.2122	0.217	0.215346	109.495	111.972	111.118	110.862		111.118	4.58844e-05
	0.0611	0.1363	0.0622		0.2315	0.2329	0.2351	119.454	120.176	121.312	120.314		119.764	5.14721e-07
									2.20434e-06
	0.0487	0.0553	0.0498		0.1521	0.1587	0.156	78.4836	81.8892	80.496	80.2896		80.496
	0.0459	0.0516	0.049		0.1534	0.1549	0.1599	79.1544	79.9284	82.5084	80.5304		82.5084
	0.0577	0.0577	0.0614		0.158	0.1571	0.155	81.528	81.0636	79.98	80.8572		79.98
	0.0529	0.0508	0.0454		0.184	0.171	0.1691	94.944	88.236	87.2556	90.1452		87.7716	0.000584277	drought
	0.0616	0.0537	0.0592		0.193445	0.1909	0.196	99.8176	98.5044	101.136	99.8193		98.556	0.00921997
	0.0563	0.0521	0.0505		0.21325	0.21705	0.20501	110.037	111.998	105.785	109.273		110.945	0.000501546

## Sheet: 结果摘要
结果汇总
常规
板	孔	组	样本	吸光度 1 (532nm)	吸光度 1 (600nm)
板 1	G01	组 1	标准0001	0.3797	0.0637
板 1	H01	组 1	标准0002	0.3508	0.0487
板 1	G02	组 1	标准0003	0.2272	0.0494
板 1	H02	组 1	标准0004	0.294	0.0553
板 1	G03	组 1	标准0005	0.2863	0.0704
板 1	H03	组 1	标准0006	0.3144	0.0498
板 1	G04	组 1	标准0007	0.3095	0.0573
板 1	H04	组 1	标准0008	0.1793	0.0459
板 1	G05	组 1	标准0009	0.3638	0.0511
板 1	H05	组 1	标准0010	0.3065	0.0516
板 1	G06	组 1	标准0011	0.4171	0.0713
板 1	H06	组 1	标准0012	0.2289	0.049
板 1	G07	组 1	标准0013	0.2326	0.0611
板 1	H07	组 1	标准0014	0.2657	0.0577
板 1	G08	组 1	标准0015	0.4362	0.1363
板 1	H08	组 1	标准0016	0.2508	0.0577
板 1	G09	组 1	标准0017	0.3043	0.0622
板 1	H09	组 1	标准0018	0.2749	0.0614
板 1	E10	组 1	标准0025	0.0413	0.0407
板 1	F10	组 1	标准0028	0.4723	0.0529
板 1	G10	组 1	标准0019	0.4061	0.0616
板 1	H10	组 1	标准0020	0.1888	0.0563
板 1	E11	组 1	标准0026	0.0401	0.0397
板 1	F11	组 1	标准0029	0.3679	0.0508
板 1	G11	组 1	标准0021	0.2426	0.0537
板 1	H11	组 1	标准0022	0.2386	0.0521
板 1	E12	组 1	标准0027	0.0405	0.0401
板 1	F12	组 1	标准0030	0.3155	0.0454
板 1	G12	组 1	标准0023	0.2836	0.0592
板 1	H12	组 1	标准0024	0.2006	0.0505

## Sheet: 基本信息
基本信息
	软件版本			SkanIt Software 5.0 for Microplate Readers RE, ver. 5.0.0.42
	光学响应补偿			否

## Sheet: 程序信息
程序信息
	程序名称			MDA7.19
	会话注释			MDA
	软件版本			SkanIt Software for Microplate Readers RE, ver. 5.0.0.42
	执行时间			2020/7/19 12:02:51
	用户			510-PC\510

## Sheet: 仪器信息
仪器信息
	名称			Varioskan LUX
	ESW 版本			1.00.37
	设置温度			25.00 °C
	序列号			3020-841
	仪器模块
		模块的名称		LAT 模块
		LumiSens 的序列号		LL175101
		板适配器名称		96-well adapter for plate without lid
		板适配器编号		2
		孵育器		是
		气体控制		否
		顶部光学器件		是
		底部光学器件		是
		分液器 1		是

## Sheet: 程序设置
程序设置
	测量顺序			3
	开启稳定延迟			否
	开始时检查温度[°C]			否
吸光度 1
	波长[nm]			532
	波长[nm]			600
	显示透射率			否
	光程校正			否
	测量时间[ms]			100

## Sheet: 运行日志
运行日志
	时间	事件	信息
	2020/7/19 12:02:52	温度	25.1°C
	2020/7/19 12:02:54	程序 MDA7.19 已启动
	2020/7/19 12:02:55	温度	25.0°C
	2020/7/19 12:02:55	步骤 吸光度 1 已启动
	2020/7/19 12:02:57	校准	光度测定 1.0 35612
	2020/7/19 12:03:12	步骤 吸光度 1 已结束
	2020/7/19 12:03:12	温度	25.0°C
	2020/7/19 12:03:22	程序 MDA7.19 已结束

## Sheet: 板布局
名称	板 1
板型模板	ANSI/SBS Standard, 96-well
	1	2	3	4	5	6	7	8	9	10	11	12
A
B
C
D
E										标准0025	标准0026	标准0027
										组 1	组 1	组 1
										0	0	0
F										标准0028	标准0029	标准0030
										组 1	组 1	组 1
										0	0	0
G	标准0001	标准0003	标准0005	标准0007	标准0009	标准0011	标准0013	标准0015	标准0017	标准0019	标准0021	标准0023
	组 1	组 1	组 1	组 1	组 1	组 1	组 1	组 1	组 1	组 1	组 1	组 1
	0	0	0	0	0	0	0	0	0	0	0	0
H	标准0002	标准0004	标准0006	标准0008	标准0010	标准0012	标准0014	标准0016	标准0018	标准0020	标准0022	标准0024
	组 1	组 1	组 1	组 1	组 1	组 1	组 1	组 1	组 1	组 1	组 1	组 1
	0	0	0	0	0	0	0	0	0	0	0	0
