# Supplementary material for: Genomic-Wide Analysis of the PLC Family and Detection of GmPI-PLC7 Responses to Drought and Salt Stresses in Soybean
Source: Front Plant Sci. 2021 Mar 3;12:631470. doi: 10.3389/fpls.2021.631470 (PMC7982816; doi:10.3389/fpls.2021.631470)
Supplement: Supplementary file 10 [file Data_Sheet_1.ZIP › raw date/Physiological index/PRO.xlsx]

## Sheet: 吸光度 1_01
检测结果
PRO
2020/7/19 17:42:57
吸光度 1
波长: 520 nm
板 1
吸光值	1	2	3	4	5	6	7	8	9	10	11	12
A	0.1798	0.1251	0.2291	0.4594	0.3682	0.2119	0.2742	0.2482	0.3651								t值
B	0.2535	0.2564	0.3936	0.1521	0.5859	0.2146	0.3156	0.2092	0.5856					138.97	133.325	134.861	6.16562e-05	salt
C	0.1973	0.1509	0.0874	0.2177	0.1658	0.3085	0.2396	0.2159	0.3523					95.2474	91.7453	97.2634	0.000822379
D														80.4557	79.4573	79.0084	5.5057e-06
E
F
G														138.01	135.552	134.208	0.000228689	drought
H														99.7632	102.874	107.75	0.0116322
														92.8128	83.712	87.2947	7.51381e-05
样本	1	2	3	4	5	6	7	8	9	10	11	12
A	标准0001	标准0004	标准0007	标准0010	标准0013	标准0016	标准0019	标准0022	标准0025
B	标准0002	标准0005	标准0008	标准0011	标准0014	标准0017	标准0020	标准0023	标准0026
C	标准0003	标准0006	标准0009	标准0012	标准0015	标准0018	标准0021	标准0024	标准0027
D
E
F
G
H

## Sheet: 结果摘要
结果汇总
常规
板	孔	组	样本	吸光度 1 (520nm)
板 1	A01	组 1	标准0001	0.1798
板 1	B01	组 1	标准0002	0.2535
板 1	C01	组 1	标准0003	0.1973
板 1	A02	组 1	标准0004	0.1251
板 1	B02	组 1	标准0005	0.2564
板 1	C02	组 1	标准0006	0.1509
板 1	A03	组 1	标准0007	0.2291
板 1	B03	组 1	标准0008	0.3936
板 1	C03	组 1	标准0009	0.0874
板 1	A04	组 1	标准0010	0.4594
板 1	B04	组 1	标准0011	0.1521
板 1	C04	组 1	标准0012	0.2177
板 1	A05	组 1	标准0013	0.3682
板 1	B05	组 1	标准0014	0.5859
板 1	C05	组 1	标准0015	0.1658
板 1	A06	组 1	标准0016	0.2119
板 1	B06	组 1	标准0017	0.2146
板 1	C06	组 1	标准0018	0.3085
板 1	A07	组 1	标准0019	0.2742
板 1	B07	组 1	标准0020	0.3156
板 1	C07	组 1	标准0021	0.2396
板 1	A08	组 1	标准0022	0.2482
板 1	B08	组 1	标准0023	0.2092
板 1	C08	组 1	标准0024	0.2159
板 1	A09	组 1	标准0025	0.3651
板 1	B09	组 1	标准0026	0.5856
板 1	C09	组 1	标准0027	0.3523

## Sheet: 基本信息
基本信息
	软件版本			SkanIt Software 5.0 for Microplate Readers RE, ver. 5.0.0.42
	光学响应补偿			否

## Sheet: 程序信息
程序信息
	程序名称			PRO
	会话注释			PRO
	软件版本			SkanIt Software for Microplate Readers RE, ver. 5.0.0.42
	执行时间			2020/7/19 17:42:57
	用户			510-PC\510

## Sheet: 仪器信息
仪器信息
	名称			Varioskan LUX
	ESW 版本			1.00.37
	设置温度			25.00 °C
	序列号			3020-841
	仪器模块
		模块的名称		LAT 模块
		LumiSens 的序列号		LL175101
		板适配器名称		96-well adapter for plate without lid
		板适配器编号		2
		孵育器		是
		气体控制		否
		顶部光学器件		是
		底部光学器件		是
		分液器 1		是

## Sheet: 程序设置
程序设置
	测量顺序			3
	开启稳定延迟			否
	开始时检查温度[°C]			否
吸光度 1
	波长[nm]			520
	显示透射率			否
	光程校正			否
	测量时间[ms]			100

## Sheet: 运行日志
运行日志
	时间	事件	信息
	2020/7/19 17:42:59	程序 PRO 已启动
	2020/7/19 17:42:59	温度	25.3°C
	2020/7/19 17:43:00	步骤 吸光度 1 已启动
	2020/7/19 17:43:01	校准	光度测定 1.0 30690
	2020/7/19 17:43:08	步骤 吸光度 1 已结束
	2020/7/19 17:43:08	温度	25.3°C
	2020/7/19 17:43:19	程序 PRO 已结束

## Sheet: 板布局
名称	板 1
板型模板	ANSI/SBS Standard, 96-well
	1	2	3	4	5	6	7	8	9	10	11	12
A	标准0001	标准0004	标准0007	标准0010	标准0013	标准0016	标准0019	标准0022	标准0025
	组 1	组 1	组 1	组 1	组 1	组 1	组 1	组 1	组 1
	0	0	0	0	0	0	0	0	0
B	标准0002	标准0005	标准0008	标准0011	标准0014	标准0017	标准0020	标准0023	标准0026
	组 1	组 1	组 1	组 1	组 1	组 1	组 1	组 1	组 1
	0	0	0	0	0	0	0	0	0
C	标准0003	标准0006	标准0009	标准0012	标准0015	标准0018	标准0021	标准0024	标准0027
	组 1	组 1	组 1	组 1	组 1	组 1	组 1	组 1	组 1
	0	0	0	0	0	0	0	0	0
D
E
F
G
H
