# Supplementary material for: Genomic-Wide Analysis of the PLC Family and Detection of GmPI-PLC7 Responses to Drought and Salt Stresses in Soybean
Source: Front Plant Sci. 2021 Mar 3;12:631470. doi: 10.3389/fpls.2021.631470 (PMC7982816; doi:10.3389/fpls.2021.631470)
Supplement: Supplementary file 10 [file Data_Sheet_1.ZIP › raw date/Physiological index/Relative water content.xlsx]

## Sheet: 相对含水量
salt								0.748303	0.750285	0.773026	0.85256	0.846897	0.865213	0.864105	0.886792	0.887428
鲜重								0.925443	0.946847	0.948408	0.891019	1.00818	0.838912	0.838854	0.821592	0.887475
RNAi	0.1715	0.0857	0.091		0.1323	0.0658	0.0705
CK	0.1675	0.0886	0.1091		0.1249	0.0614	0.0873
OE	0.2425	0.1731	0.1434		0.1844	0.1316	0.108
RNAi	0.216	0.1076	0.1117					0.748303	0.750285	0.773026	0.757205		0.757205
CK	0.1891	0.0997	0.1227					0.85256	0.846897	0.865213	0.85489		0.85489
OE	0.2715	0.1899	0.1571					0.864105	0.886792	0.887428	0.879442		0.879442
RNAi	0.0392	0.0199	0.0205		0.1768	0.0877	0.0912
CK	0.0426	0.0272	0.0218		0.1465	0.0725	0.1009						0.900748
OE	0.0581	0.0415	0.0354		0.2134	0.1484	0.1217						0.940233
drought													0.912705
RNAi	0.1178	0.1236	0.1065		0.0993	0.1051	0.0864
CK	0.1131	0.1665	0.1565		0.0883	0.1355	0.1203
OE	0.1167	0.1182	0.1647		0.0937	0.0898	0.1325
RNAi	0.1258	0.1295	0.1112					0.925443	0.946847	0.948408	0.940233
CK	0.1239	0.1654	0.1796					0.891019	1.00818	0.838912	0.912705
OE	0.1347	0.1377	0.1815					0.838854	0.821592	0.887475	0.849307
RNAi	0.0185	0.0185	0.0201		0.1073	0.111	0.0911				0.900748
CK	0.0248	0.031	0.0362		0.0991	0.1344	0.1434
OE	0.023	0.0284	0.0322		0.1117	0.1093	0.1493
		0.2513		0.936837		0.1313	0.14704	0.1247		0.0974	0.12004	0.0957
		0.2034		0.959489		0.1502	0.2017	0.1835		0.1164	0.1422	0.146
		0.1078		0.940268		0.106	0.10352	0.10227		0.076	0.07922	0.08127	0.960552	0.956494	0.950348
													0.81115	0.827707	0.824393
		0.2644				0.1353	0.1525	0.1297		0.1014	0.1255	0.1007	0.706977	0.699206	0.749032
		0.2107				0.1773	0.2313	0.2146		0.1435	0.1718	0.1771
		0.1136				0.1375	0.1376	0.1295		0.1075	0.1133	0.1085
		0.057				0.0339	0.027	0.029
		0.0305				0.0338	0.0595	0.0375
		0.0165				0.03	0.0243	0.021
						0.960552	0.956494	0.950348	0.81115	0.827707	0.824393	0.706977	0.699206	0.749032

## Sheet: 离子渗透率
5h
	CK1	CK2		NaCl1	NaCl2
OE	51.3	34.5		28.36	23.58		水	24.36			51.3	54.5		26.94	30.14		0.164208	0.206071	0.18514
CK	52.8	62.5		51.1	33.7						52.8	52.5		28.44	28.14		0.151793	0.224653	0.188223
RNAi	28.89	16.9		77.1	47.1						38.89	38.9		14.53	14.54		0.159565	0.229845	0.194705
10h
OE	48	50.3		45.6	29.7						48	50.3		26.42	28.72		0.161039	0.196363	0.178701
CK	50.8	72		58	54.2		水	21.58			50.8	52		29.22	30.42		0.155956	0.242855	0.199406
RNAi	30.7	21.91		52.9	40.4						30.7	31.91		9.12	10.33		0.100154	0.163294	0.131724
沸水5min											192.3	174.5		164.06	146.26
OE	192.3	174.5		169.6	124.9						215.6	153.5		187.36	125.26
CK	215.6	153.5		231.1	148.8		水	28.24			119.3	91.5		91.06	63.26
RNAi	119.3	91.5		184.9	159.6
											28.36	23.58		4	-0.78		0.0282965	-0.00806952	0.0101135	0.0257147
											51.1	33.7		26.74	9.34		0.131815	0.0774718	0.104643	0.0384265
											77.1	47.1		52.74	22.74		0.336653	0.173112	0.254882	0.115641
51.3	34.5	48	50.3								45.6	39.7		24.02	18.12		0.169921	0.187461	0.178691	0.012403
52.8	62.5	50.8	72								58	54.2		36.42	32.62		0.179533	0.270571	0.225052	0.0643736
28.89	16.9	30.7	21.91								52.9	60.4		31.32	38.82		0.199923	0.295524	0.247724	0.0675997
192.3	174.5										169.6	124.9		141.36	96.66
215.6	153.5										231.1	148.8		202.86	120.56
119.3	91.5										184.9	159.6		156.66	131.36

## Sheet: 叶绿素含量
						665
														665	1.9323	1.9075	1.8606		0.370141	0.367485	0.358573	0.3654	0.00605942
							2.9323	1.1761	2.9052	2.6975	2.2752	1.7836			1.1761	1.6532	1.5983		0.431481	0.513942	0.508832	0.484752	0.0462045
							1.9075	1.6532	2.5825	0.9939	3.174	2.874			2.1052	2.5825	2.843		0.59334	0.516035	0.630817	0.580064	0.0585312
							1.8606	1.5983	2.843	3.0356	2.5376	2.548			2.6975	2.9939	3.0356		0.598079	0.612922	0.630386	0.613796	0.0161712
															3.2752	3.174	2.5376		0.611767	0.612216	0.591921	0.605302	0.0115899
						649									2.7836	2.874	2.548		0.624518	0.659401	0.593947	0.625955	0.0327509
							2.0652	0.6691	2.1015	1.5898	1.3282	0.9865		649	1.0652	1.0619	1.0364
							1.0619	0.8879	1.5293	0.5456	3.1706	2.1233			1.6691	1.8879	1.8844
							1.0364	0.8844	1.9941	2.7155	1.9228	1.9287			2.1015	1.5293	1.9941
															1.8898	1.8456	1.9155
															1.7282	1.7706	1.9228
															1.9865	2.1233	1.9287
																						0.613796
																						0.625955
																						0.605302
																						0.580064
																						0.484752
																						0.3654
