# Supplementary material for: Genomic-Wide Analysis of the PLC Family and Detection of GmPI-PLC7 Responses to Drought and Salt Stresses in Soybean
Source: Front Plant Sci. 2021 Mar 3;12:631470. doi: 10.3389/fpls.2021.631470 (PMC7982816; doi:10.3389/fpls.2021.631470)
Supplement: Supplementary file 10 [file Data_Sheet_1.ZIP › raw date/Physiological index/Superoxide anion.xlsx]

## Sheet: 吸光度 1_01
检测结果
新程序 (248)
2020/7/18 13:14:57
吸光度 1
波长: 530 nm
板 1
吸光值	1	2	3	4	5	6	7	8	9	10	11	12
A	0.0997	0.0805	0.1027	0.0862	0.0844	0.0816	0.1039	0.4203	0.1203		0.0319
B	0.1051	0.1389	0.0912	0.1436	0.0734	0.0661	0.093	0.1082	0.0957		0.034
C	0.0658	0.3008	0.2954	0.4801	0.384	0.3979	0.3322	0.4687	0.4606
D
E	0.0678	0.0486	0.0708	0.0543	0.0525	0.0497	0.072	0.3884	0.0884		209.752
F	0.0732	0.107	0.0593	0.1117	0.0415	0.0342	0.0611	0.0763	0.0638
G	0.0339	0.2689	0.2635	0.4482	0.3521	0.366	0.3003	0.4368	0.4287
H
样本	1	2	3	4	5	6	7	8	9	10	11	12
A	标准0001	标准0004	标准0007	标准0010	标准0013	标准0016	标准0019	标准0022	标准0025		空白1
B	标准0002	标准0005	标准0008	标准0011	标准0014	标准0017	标准0020	标准0023	标准0026		空白1
C	标准0003	标准0006	标准0009	标准0012	标准0015	标准0018	标准0021	标准0024	标准0027
D
E
F
G	0.0678	0.0486	0.0708	0.0543	0.0525	0.0497	0.072	0.3884	0.0884
H	0.0732	0.107	0.0593	0.1117	0.0415	0.0342	0.0611	0.0763	0.0638
	0.0339	0.2689	0.2635	0.4482	0.3521	0.366	0.3003	0.4368	0.4287
	0.478	0.486	0.408	1.43018	1.45398	1.22191
	0.543	0.525	0.497	1.62357	1.57001	1.48671
	0.72	0.3884	0.884	2.15018	1.1636	2.63811
	0.252	0.257	0.263	0.757783	0.772659	0.790511	0.773651	0.0163861	0.00121251		salt
	0.3117	0.315	0.342	0.935403	0.945221	1.02555	0.968725	0.0494573	0.000311446
	0.411	0.453	0.438	1.23084	1.3558	1.31117	1.29927	0.0633236	0.00015452
	0.239	0.2609	0.2635	0.719106	0.784263	0.791998	0.765122	0.0400386
	0.2482	0.2521	0.266	0.746478	0.758081	0.799436	0.767998	0.0278373
	0.2303	0.2368	0.2287	0.693222	0.71256	0.688461	0.698081	0.0127633
	0.3195	0.312	0.3217	0.958609	0.936295	0.965155	0.953353	0.0151307	0.000772377		drought
	0.377	0.3775	0.3605	1.12968	1.13117	1.08059	1.11382	0.0287816	0.000526315
	0.4108	0.4247	0.4286	1.23025	1.2716	1.2832	1.26168	0.0278373	7.26215e-05

## Sheet: 结果摘要
结果汇总
常规
板	孔	组	样本	吸光度 1 (530nm)
板 1	A01	组 1	标准0001	0.0997
板 1	B01	组 1	标准0002	0.1051
板 1	C01	组 1	标准0003	0.0658
板 1	A02	组 1	标准0004	0.0805
板 1	B02	组 1	标准0005	0.1389
板 1	C02	组 1	标准0006	0.3008
板 1	A03	组 1	标准0007	0.1027
板 1	B03	组 1	标准0008	0.0912
板 1	C03	组 1	标准0009	0.2954
板 1	A04	组 1	标准0010	0.0862
板 1	B04	组 1	标准0011	0.1436
板 1	C04	组 1	标准0012	0.4801
板 1	A05	组 1	标准0013	0.0844
板 1	B05	组 1	标准0014	0.0734
板 1	C05	组 1	标准0015	0.384
板 1	A06	组 1	标准0016	0.0816
板 1	B06	组 1	标准0017	0.0661
板 1	C06	组 1	标准0018	0.3979
板 1	A07	组 1	标准0019	0.1039
板 1	B07	组 1	标准0020	0.093
板 1	C07	组 1	标准0021	0.3322
板 1	A08	组 1	标准0022	0.4203
板 1	B08	组 1	标准0023	0.1082
板 1	C08	组 1	标准0024	0.4687
板 1	A09	组 1	标准0025	0.1203
板 1	B09	组 1	标准0026	0.0957
板 1	C09	组 1	标准0027	0.4606
板 1	A11	组 1	空白1	0.0319
板 1	B11	组 1	空白1	0.034

## Sheet: 基本信息
基本信息
	软件版本			SkanIt Software 5.0 for Microplate Readers RE, ver. 5.0.0.42
	光学响应补偿			否

## Sheet: 程序信息
程序信息
	程序名称			新程序 (248)
	会话注释			超氧阴离子
	软件版本			SkanIt Software for Microplate Readers RE, ver. 5.0.0.42
	执行时间			2020/7/18 13:14:57
	用户			510-PC\510

## Sheet: 仪器信息
仪器信息
	名称			Varioskan LUX
	ESW 版本			1.00.37
	设置温度			25.00 °C
	序列号			3020-841
	仪器模块
		模块的名称		LAT 模块
		LumiSens 的序列号		LL175101
		板适配器名称		96-well adapter for plate without lid
		板适配器编号		2
		孵育器		是
		气体控制		否
		顶部光学器件		是
		底部光学器件		是
		分液器 1		是

## Sheet: 程序设置
程序设置
	测量顺序			3
	开启稳定延迟			否
	开始时检查温度[°C]			否
吸光度 1
	波长[nm]			530
	显示透射率			否
	光程校正			否
	测量时间[ms]			100

## Sheet: 运行日志
运行日志
	时间	事件	信息
	2020/7/18 13:15:00	程序 新程序 (248) 已启动
	2020/7/18 13:15:00	温度	25.3°C
	2020/7/18 13:15:00	步骤 吸光度 1 已启动
	2020/7/18 13:15:02	校准	光度测定 1.0 199597
	2020/7/18 13:15:09	步骤 吸光度 1 已结束
	2020/7/18 13:15:09	温度	25.3°C
	2020/7/18 13:15:20	程序 新程序 (248) 已结束

## Sheet: 板布局
名称	板 1
板型模板	ANSI/SBS Standard, 96-well
	1	2	3	4	5	6	7	8	9	10	11	12
A	标准0001	标准0004	标准0007	标准0010	标准0013	标准0016	标准0019	标准0022	标准0025		空白1
	组 1	组 1	组 1	组 1	组 1	组 1	组 1	组 1	组 1		组 1
	0	0	0	0	0	0	0	0	0
B	标准0002	标准0005	标准0008	标准0011	标准0014	标准0017	标准0020	标准0023	标准0026		空白1
	组 1	组 1	组 1	组 1	组 1	组 1	组 1	组 1	组 1		组 1
	0	0	0	0	0	0	0	0	0
C	标准0003	标准0006	标准0009	标准0012	标准0015	标准0018	标准0021	标准0024	标准0027
	组 1	组 1	组 1	组 1	组 1	组 1	组 1	组 1	组 1
	0	0	0	0	0	0	0	0	0
D
E
F
G
H
