# Supplementary material for: Genomic-Wide Analysis of the PLC Family and Detection of GmPI-PLC7 Responses to Drought and Salt Stresses in Soybean
Source: Front Plant Sci. 2021 Mar 3;12:631470. doi: 10.3389/fpls.2021.631470 (PMC7982816; doi:10.3389/fpls.2021.631470)
Supplement: Supplementary file 10 [file Data_Sheet_1.ZIP › raw date/Physiological index/Survival rate.xlsx]

## Sheet: Sheet1
盐
	5	5	5	5	5	5	5	5	5
	5	5	5	4	3	3	2	1	2
										1	1	1
	salt	15	15	15						0.66667	0.66667	0.66667
		15	10	6		1	0.666667	0.4		0.4	0.4	0.4
	drought	15	15	15
		15	11	5		1	0.733333	0.333333
